# Supplementary material for: Acute and sub-acute oral toxicity of Dracaena cinnabari resin methanol extract in rats
Source: BMC Complement Altern Med. 2018 Feb 5;18:50. doi: 10.1186/s12906-018-2110-3 (PMC5800047; doi:10.1186/s12906-018-2110-3)
Supplement: Additional file 1: — The raw data of body weight, organ’s weight, food consumption and water intake, and hematological and biochemical parameters of each rat in the acute and subacute oral toxicity tests. (XLSX 43 kb) [file 12906_2018_2110_MOESM1_ESM.xlsx]

## Sheet: The Raw Data
Body Weight of the Rats in Each Group at 0 day, week 1 and 2 (Acute oral toxicity)
Group	Rat No.	0	Week 1	%	Week 2	%
Control	1	230	245	6.52	250	8.7
	2	236	252	6.78	261	10.59
	3	240	250	4.16	256	6.67
DC 300 mg/kg/kg	1	258	269	4.26	278	7.75
	2	241	250	3.73	259	7.47
	3	251	268	6.77	277	10.36
DC 2000 mg/kg/kg	1	260	270	3.85	276	6.15
	2	248	258	4.03	269	8.48
	3	241	252	4.56	259	7.47
Body Weight of the Rats in Each Group and Percentage Change in Body Weight in 4 weeks (Female rat) in Subacute oral toxicity.
Group	Rat no.	Day / Body weight measurements
		0 day	7 day	%	14 day	%	21 day	%	29 day	%
Control	1	242	246	1.65	248	2.48	261	7.85	265	9.5
	2	246	264	7.32	270	9.76	281	14.23	284	15.45
	3	255	266	4.31	273	7.06	280	9.8	288	12.94
	4	241	259	7.5	267	10.79	275	14.11	281	16.6
	5	252	263	4.37	271	7.54	280	11.11	289	14.68
DC 500 mg/kg	1	230	240	4.35	244	6.09	246	6.96	254	10.43
	2	235	244	3.83	252	7.23	264	12.34	270	14.89
	3	233	248	6.44	259	11.16	265	13.73	269	15.45
	4	232	241	3.88	246	6.03	251	8.19	258	11.21
	5	237	249	5.06	255	7.59	263	10.97	270	13.92
DC 1000 mg/kg	1	238	252	5.88	254	6.72	252	5.88	257	8
	2	227	234	3.08	234	3.08	253	11.45	260	14.54
	3	218	235	7.8	239	9.63	243	11.47	250	14.68
	4	235	248	5.53	256	8.94	262	11.49	268	14.04
	5	225	236	4.89	243	8	253	12.44	260	15.56
DC 1500 mg/kg	1	229	234	2.18	240	4.8	245	7	252	10.04
	2	233	244	4.72	253	8.85	261	12.01	272	16.74
	3	234	252	7.7	253	8.12	270	15.38	274	17.09
	4	230	243	5.65	255	10.87	262	13.91	268	16.52
	5	235	252	7.23	258	9.79	266	13.19	272	15.74
Body Weight of the Rats in Each Group and Percentage Change in Body Weight in 4 weeks (Male rat) in Subacute oral toxicity.
Group	Rat no.	Day / Body weight measurements
		0 day	7 day	%	14 day	%	21 day	%	28 day	%
Control	1	225	243	8	265	17.78	284	26.22	292	29.78
	2	235	254	8.09	277	17.87	290	23.4	298	26.81
	3	237	255	7.59	274	15.61	288	21.52	300	26.58
	4	230	248	7.83	267	16.09	284	23.48	306	33.04
	5	233	256	9.87	271	16.31	295	26.61	304	30.47
DC 500 mg/kg	1	227	246	8.73	263	15.86	280	23.35	297	30.84
	2	222	240	8.11	258	16.22	274	23.42	286	28.83
	3	215	231	7.44	248	15.34	268	24.65	274	27.44
	4	225	246	9.33	261	16	278	23.56	285	26.67
	5	228	249	9.21	270	18.42	287	25.88	294	28.95
DC 1000 mg/kg	1	225	244	8.44	261	16	276	22.67	292	29.78
	2	230	251	9.13	268	16.52	281	22.17	293	27.39
	3	220	234	6.36	259	17.72	273	24.09	289	31.36
	4	233	254	9.01	274	17.6	287	23.18	298	27.9
	5	224	241	7.59	260	16.07	283	26.34	296	32.14
DC 1500 mg/kg	1	225	245	8.89	259	15.11	271	20.44	284	26.22
	2	235	258	9.79	272	15.74	289	22.98	295	25.53
	3	230	252	9.57	271	17.83	286	24.35	297	29.13
	4	232	251	8.19	274	18.1	292	25.86	320	37.93
	5	227	242	6.61	258	13.66	281	23.79	295	29.96
Body Weight of the Rats in Each Group and Percentage Change in Body Weight in 6 weeks (Female Satellite group) in Subacute oral toxicity.
Group	Rat no.	Day / Body weight measurements
		0 day	7 day	%	14 day	%	21 day	%	29 day	%	35 day	%	43 day	%
Control	1	222	234	5.41	237	6.77	244	9.91	252	13.51	255	14.86	262	18.02
	2	226	235	3.98	244	7.96	250	10.62	256	13.27	260	15.04	264	16.81
	3	215	226	5.11	233	8.37	237	10.23	241	12.09	248	15.35	251	16.74
	4	220	230	4.55	237	7.73	245	11.36	251	14.09	256	16.36	260	18.18
	5	228	240	5.26	244	7.02	247	8.33	255	11.84	261	14.47	266	16.67
DC 1500 mg/kg	1	217	233	7.37	236	9.77	241	8.76	246	13.36	251	15.67	256	17.97
	2	220	231	5	237	7.73	241	9.55	246	11.81	252	14.55	255	15.91
	3	213	221	3.76	231	8.45	240	12.68	244	14.55	249	16.91	252	18.31
	4	225	236	4.89	239	6.22	244	8.44	250	11.11	252	12	257	14.22
	5	230	238	3.48	243	5.65	252	9.57	260	13.04	264	14.78	268	16.52
Body Weight of the Rats in Each Group and Percentage Change in Body Weight in 6 weeks (Male Satellite group) in Subacute oral toxicity.
Group	Rat	Day / Body weight measurements
	no.
		0 day	7 day	%	14 day	%	21 day	%	29 day	%	35 day	%	43 day	%
Control	1	230	249	8.26	261	13.49	274	19.13	283	23.04	289	25.65	299	30
	2	228	246	7.89	264	15.79	275	20.61	286	25.44	295	29.39	306	34.21
	3	225	243	8	257	14.22	268	19.11	280	24.44	293	30.22	307	36.44
	4	235	254	8.09	272	15.74	279	18.72	287	22.13	301	28.09	319	35.74
	5	228	250	9.65	268	17.54	278	21.93	290	27.19	298	30.7	305	33.77
DC 1500 mg/kg	1	240	256	6.67	275	14.6	289	20.42	301	25.42	312	30	322	34.17
	2	238	255	7.14	272	14.29	293	17.2	311	24.4	324	29.6	341	36.4
	3	234	253	8.12	269	14.95	280	19.66	288	23.08	295	26.07	304	29.91
	4	235	256	8.94	273	16.17	285	21.28	292	24.26	304	29.36	316	34.47
	5	230	252	9.57	266	15.65	278	20.87	286	24.35	293	27.39	301	30.87
The Vital Organ’s Weight (Liver, Kidney, Heart, Spleen and Lung) And Relative Organ weight (ROW) Acute oral toxicity.
Group	Rat no. and last body weight		Vital Organ’s Weight /Percentage of Organs to Body Weight (%)
			Heart		Liver		kidney		Spleen		Lung
Control	1	250	0.93	0.37	6.4	2.56	1.79	0.72	0.45	0.18	1.23	0.49
	2	261	1.02	0.39	7.13	2.73	1.81	0.69	0.52	0.2	1.31	0.5
	3	256	0.9	0.35	6.27	2.45	1.74	0.68	0.41	0.16	1.23	0.48
DC 300 mg/kg/kg	1	278	0.97	0.35	7.51	2.7	1.85	0.67	0.53	0.19	1.28	0.46
	2	259	0.88	0.34	6.4	2.47	1.69	0.65	0.47	0.18	1.27	0.49
	3	277	1	0.36	7.31	2.64	1.93	0.7	0.44	0.16	1.39	0.5
DC 2000 mg/kg/kg	1	276	0.94	0.34	7.26	2.63	1.83	0.66	0.5	0.18	1.38	0.5
	2	269	1.02	0.38	6.7	2.49	1.87	0.7	0.46	0.17	1.32	0.49
	3	259	0.85	0.33	6.14	2.37	1.8	0.69	0.47	0.18	1.19	0.46
The Vital Organ’s Weight (Liver, Kidney, Heart, Spleen and Lung) And Relative Organ weight (ROW) (Female rat) in Subacute oral toxicity.
Group	Rat no. and last body weight		Vital Organ’s Weight /Percentage of Organs to Body Weight (%)
			Heart		Liver		kidney		Spleen		Lung
Control	1	265	1.03	0.39	6.49	2.45	1.83	0.69	0.48	0.18	1.3	0.49
	2	284	1.05	0.37	7.27	2.56	2.02	0.71	0.48	0.17	1.33	0.47
	3	288	0.97	0.34	6.91	2.4	2.1	0.73	0.58	0.2	1.38	0.48
	4	281	1.03	0.37	6.58	2.34	1.91	0.68	0.42	0.15	1.41	0.5
	5	289	1.1	0.38	7.25	2.51	1.85	0.64	0.52	0.18	1.5	0.52
DC 500 mg/kg	1	254	0.89	0.35	5.87	2.31	1.78	0.7	0.51	0.2	1.22	0.48
	2	270	1.05	0.39	6.56	2.43	1.81	0.67	0.49	0.18	1.32	0.49
	3	269	0.92	0.34	6.42	2.39	1.88	0.7	0.43	0.16	1.21	0.45
	4	258	1.03	0.4	5.99	2.32	1.78	0.69	0.52	0.2	1.26	0.49
	5	270	0.98	0.36	6.64	2.46	1.97	0.73	0.46	0.17	1.38	0.51
DC 1000 mg/kg	1	257	1.03	0.4	5.99	2.33	1.98	0.77	0.49	0.19	1.26	0.49
	2	260	0.96	0.37	6.27	2.41	1.92	0.74	0.42	0.16	1.27	0.49
	3	250	0.88	0.35	5.7	2.28	1.75	0.7	0.55	0.22	1.23	0.49
	4	268	0.9	0.34	6.38	2.38	1.8	0.67	0.48	0.18	1.29	0.48
	5	260	0.98	0.38	6.11	2.35	1.66	0.64	0.44	0.17	1.33	0.51
DC 1500 mg/kg	1	252	1.03	0.41	5.9	2.34	1.94	0.77	0.55	0.22	1.29	0.51
	2	272	0.95	0.35	6.83	2.51	1.93	0.71	0.52	0.19	1.31	0.48
	3	274	1.04	0.38	6.69	2.44	1.86	0.68	0.44	0.16	1.32	0.48
	4	268	0.97	0.36	6.43	2.4	1.88	0.7	0.46	0.17	1.42	0.53
	5	272	1.02	0.38	6.72	2.47	2.01	0.74	0.54	0.2	1.39	0.51
The Vital Organ’s Weight (Liver, Kidney, Heart, Spleen and Lung) And Relative organ weight (ROW) (Male rat) in Subacute oral toxicity.
Group	Rat no.		Vital Organ’s Weight /Percentage of Organs to Body Weight (%)
			Heart		Liver		kidney		Spleen		Lung
Control	1	292	1.13	0.39	8.39	2.87	2.25	0.77	0.47	0.16	1.09	0.37
	2	298	1.07	0.36	8.06	2.7	2.21	0.74	0.51	0.17	1.16	0.39
	3	300	1.05	0.35	8.86	2.95	2.28	0.76	0.63	0.21	1.22	0.41
	4	306	1.1	0.36	9.48	3.1	2.2	0.72	0.61	0.2	1.3	0.42
	5	304	1	0.33	9.09	2.99	2.37	0.78	0.64	0.21	1.26	0.41
DC 500 mg/kg	1	297	1.1	0.37	8.42	2.84	2.23	0.75	0.53	0.18	1.22	0.41
	2	286	0.97	0.34	8.01	2.8	2.12	0.74	0.6	0.21	1.12	0.39
	3	274	0.96	0.35	8.12	2.96	1.95	0.71	0.41	0.15	1.04	0.38
	4	285	0.91	0.32	7.73	2.71	2.17	0.76	0.57	0.2	1.2	0.42
	5	294	1.06	0.36	8.09	2.75	2.29	0.78	0.56	0.19	1.12	0.38
DC 1000 mg/kg	1	292	0.96	0.33	9.06	3.1	2.19	0.75	0.44	0.15	1.06	0.36
	2	293	1.11	0.38	8.68	2.96	2.29	0.78	0.53	0.18	1.2	0.41
	3	289	1.01	0.35	8.36	2.9	2.2	0.76	0.55	0.19	1.17	0.4
	4	298	0.95	0.32	8.15	2.73	2.26	0.76	0.66	0.22	1.15	0.39
	5	296	1	0.34	7.9	2.67	2.16	0.73	0.5	0.17	1.22	0.41
DC 1500 mg/kg	1	284	0.88	0.31	7.96	2.8	2.07	0.73	0.45	0.16	1.18	0.42
	2	295	1.03	0.35	8.94	3.03	2.24	0.76	0.59	0.2	1.22	0.41
	3	297	1.07	0.36	8.63	2.91	2.23	0.75	0.53	0.18	1.28	0.43
	4	320	1.22	0.38	9.86	3.08	2.59	0.81	0.67	0.21	1.33	0.42
	5	295	0.94	0.32	8.17	2.77	2.18	0.74	0.59	0.2	1.19	0.4
The Vital Organ’s Weight (Liver, Kidney, Heart, Spleen and Lung) And Relative Organ weight (ROW) (Female Satellite group) in Subacute oral toxicity.
Group	Rat no.		Vital Organ’s Weight /Percentage of Organs to Body Weight (%)
			Heart	%	Liver	%	kidney	%	Spleen	%	Lung	%
Control	1	262	1	0.38	5.87	2.42	1.91	0.73	0.55	0.21	1.31	0.5
	2	264	0.98	0.37	6.81	2.58	2.01	0.76	0.58	0.22	1.29	0.49
	3	251	1	0.4	6.93	2.76	1.73	0.69	0.45	0.18	1.2	0.48
		260	0.99	0.38	6.6	2.54	1.82	0.7	0.52	0.2	1.33	0.51
		266	0.96	0.36	7.05	2.65	1.97	0.74	0.51	0.19	1.41	0.53
DC 1500 mg/kg	1	256	0.97	0.38	7.14	2.79	1.78	0.69	0.54	0.21	1.28	0.5
	2	255	0.99	0.39	6.89	2.7	1.89	0.74	0.51	0.2	1.25	0.49
	3	252	1.01	0.4	6.75	2.68	1.71	0.68	0.45	0.18	1.31	0.52
		257	0.98	0.38	6.55	2.55	1.82	0.71	0.49	0.19	1.29	0.5
		268	0.99	0.37	6.67	2.49	2.04	0.76	0.56	0.21	1.29	0.48
The Vital Organ’s Weight (Liver, Kidney, Heart, Spleen and Lung) And Relative Organ weight (ROW) (Male Satellite) in Subacute oral toxicity.
Group	Rat no.		Vital Organ’s Weight /Percentage of Organs to Body Weight (%)
			Heart	%	Liver	%	kidney	%	Spleen	%	Lung	%
Control	1	299	0.9	0.37	7.92	2.65	2.3	0.77	0.55	0.18	1.1	0.37
	2	306	1.05	0.33	8.38	2.74	2.39	0.78	0.64	0.21	1.2	0.39
	3	307	1	0.37	8.57	2.79	2.27	0.74	0.58	0.19	1.28	0.42
	4	319	1.09	0.32	9.03	2.83	2.46	0.77	0.64	0.2	1.3	0.41
	5	305	1.01	0.32	8.02	2.63	2.23	0.73	0.55	0.18	1.18	0.39
DC 1500 mg/kg	1	322	1.06	0.32	9.05	2.81	2.51	0.78	0.61	0.19	1.28	0.4
	2	341	1.1	0.33	9.75	2.86	2.59	0.76	0.65	0.19	1.34	0.39
	3	304	0.95	0.35	8.27	2.72	2.28	0.75	0.58	0.19	1.19	0.39
	4	316	1.02	0.32	8.75	2.77	2.31	0.73	0.57	0.18	1.2	0.38
	5	301	1.04	0.37	8.01	2.66	2.23	0.74	0.54	0.18	1.09	0.36
Food consumption of the Rats in Each Group at week 1 and 2 (Acute oral toxicity)
Date	Control	DC 300 mg/kg	DC 2000 mg/kg
Week1	60.87	60.31	48.51
	62.46	61.52	53.95
	67.45	60.69	58.66
	65.66	64.35	57.68
	62.35	63.02	60.19
	65.71	66.35	66.28
	68.23	67.78	68.73
Week2	68.91	66.98	66.28
	66.32	67.64	61.31
	60.57	64.77	62.21
	68.96	65.07	61.32
	64.69	66.25	64.28
	67.35	61.02	66.28
	66.32	77.64	64.48
Food consumption of the Rats in Each Group in 4 weeks – female rat (sub-acute oral toxicity)
Date	Control	DC 500 mg/kg	DC 1000 mg/kg	DC 1500 mg/kg
Week1	72.97	70.7	69.91	68.54
	72.05	71.71	69.19	69.11
	76.44	75.48	74.38	69.28
	79.21	72.85	75.29	73.4
	73.92	73.77	73.63	70.66
	76.52	74.24	71.72	74.82
	72.95	72.19	73.18	75.02
Week2	75.81	76.06	72.09	70.43
	79.75	77.31	79.96	67.56
	76.72	78.98	75.62	72.94
	75.28	71.15	72.08	74.79
	80.14	79.34	73.63	78.12
	78.37	79.36	77.95	78.57
	84.74	80.72	80.58	80.2
Week3	83.76	83.7	80.21	80.65
	81.82	80.77	80.91	79.11
	89.52	89.24	86.29	85.28
	88.95	87.19	89.14	82.02
	90.71	89.06	88.43	87.95
	82.75	85.22	83.01	79.91
	88.33	87.88	88.22	87.54
Week4	89.21	85.15	85.05	84.65
	90.53	82.95	87.98	83.38
	93.34	90.21	82.05	85.96
	82.78	89.89	90.56	86.19
	85.04	83.76	87.28	88.35
	88.66	89.26	89.95	89.63
	91.3	90.23	91.39	91.12
Food consumption of the Rats in Each Group in 4 weeks – Male rat (sub-acute oral toxicity)
Date	Control	DC 500 mg/kg	DC 1000 mg/kg	DC 1500 mg/kg
Week1	80.1	78.54	78.93	75.93
	81.11	82.82	79.57	76.63
	81.08	78.47	78.62	78.79
	81.3	79.88	78.99	78.75
	82.04	82.15	82.42	80.95
	83.23	83.95	84.75	81.85
	83.41	82.21	83.62	81.94
Week2	83.13	82.89	80.81	80.79
	83.34	83.76	82.87	81.51
	84.28	85.26	84.67	82.55
	85.04	84.9	82.93	82.9
	84.16	83.63	83.85	83.63
	85.48	82.83	85.59	82.85
	86.23	84.21	85.86	83.93
Week3	85.85	86.77	84.97	86.14
	86.3	85.98	84.93	82.83
	85.11	84.93	83.78	83.83
	87.08	88.2	85.03	81.19
	90.2	90.22	88.49	86.85
	90.45	89.47	86.72	87.9
	91.33	89.88	88.81	87.56
Week4	90.21	91.1	90.46	88.93
	93.29	90.86	89.62	90.95
	91.34	91.46	91.15	89.63
	90.18	89.83	88.6	90.51
	91.21	90.64	89.59	89.57
	92.16	91.26	90.15	89.76
	94.52	92.4	92.51	92.25
Food consumption of the Rats in Each Group in 6 weeks – female rat (sub-acute oral toxicity) Satellite group
Date	Control	DC 1500 mg/kg
Week1	70.75	70.57
	74.69	72.02
	74.58	71.93
	77.67	70.5
	70.63	74.39
	74.35	71.49
	68.7	67.94
Week2	72.17	70.51
	73.31	73.94
	75.82	74.64
	76.33	74.96
	72.36	71.45
	70.23	70.45
	75.51	73.41
Week3	78.18	71.62
	81.04	79.39
	78.73	74.49
	81.39	81.94
	86.98	79.4
	79.63	77.94
	87.28	85.55
Week4	84.25	83.3
	80.73	80.2
	83.24	81.79
	87.31	83.9
	83.63	81.75
	82.43	81.35
	83.29	84.7
Week5	85.08	86.5
	83.79	82.39
	88.02	79.1
	83.52	83.02
	84.92	82.83
	86.96	87.1
	88.39	86.47
Week6	88.58	78.05
	88.53	83.8
	80.39	76.33
	82.38	81.99
	86.14	84.6
	89.06	86.95
	90.78	89.75
Food consumption of the Rats in Each Group in 6 weeks – Male rat (sub-acute oral toxicity) Satellite group
Date	Control	DC 1500 mg/kg
Week1	80.56	70.94
	81.21	79.46
	80.18	79.81
	81.86	80.69
	82.55	80.34
	82.75	81.61
	84.36	82.24
Week2	83.23	80.15
	82.61	81.91
	81.74	81.39
	84.59	83.38
	85.73	84.13
	85.48	83.49
	88.82	84.31
Week3	87.24	86.68
	89.96	88.89
	86.96	84.67
	92.26	87.2
	90.12	87.93
	91.04	89.36
	90.68	89.28
Week4	91.56	90.88
	91.26	89.89
	92.31	90.29
	93.13	91.54
	91.82	90.51
	91.36	92.48
	92.27	91.88
Week5	92.45	90.6
	92.15	90.66
	91.27	90.3
	91.2	90.64
	94.14	92.37
	94.03	93.65
	95.51	94.87
Week6	95.73	94.95
	97.8	98.21
	102.76	100.59
	103.94	100.76
	102.85	102.13
	104.59	101.49
	105.65	103.59
Water Intake of the Rats in Each Group at week 1 and 2 (Acute oral toxicity)
Date	Control	DC 300 mg/kg	DC 2000 mg/kg
Week1	103.18	104.75	106.05
	102.45	106.15	103.74
	101.28	101.12	104.86
	103.09	102.35	107.65
	102.57	103.95	102.9
	104.58	104.22	101.14
	100.76	105.68	104.05
Week2	102.45	101.95	104.74
	102.28	103.92	103.2
	101.18	101.95	102.14
	102.65	104.65	107.74
	104.27	106.32	103.96
	103.07	103.23	104.05
	101.85	105.98	101.65
Water intake of the Rats in Each Group in 4 weeks – Female rat (sub-acute oral toxicity)
Date	Control	DC 500 mg/kg	DC 1000 mg/kg	DC 1500 mg/kg
Week1	122.52	124.75	124.85	124.85
	122.44	125.38	125.52	125.59
	123.12	125.24	125.56	126.25
	121.98	126.02	126.08	126.06
	122.56	125.56	125.59	125.12
	121.88	126.25	125.25	125.17
	122.23	125.36	125.48	125.16
Week2	122.52	125.48	125.65	125.12
	123.45	125.29	126.12	125.85
	122.69	126.18	125.89	126.02
	123.47	126.23	126.37	126.17
	124.13	125.35	126.15	125.51
	123.42	125.19	125.32	126.25
	123.62	126.04	126.48	126.14
Week3	124.58	126.98	126.45	126.43
	123.89	127.72	127.78	127.62
	125.05	127.79	127.39	126.25
	123.95	126.65	127.21	127.95
	124.21	127.89	127.82	127.79
	125.11	126.26	126.28	126.37
	124.29	127.77	126.91	127.71
Week4	125.54	127.78	127.12	127.26
	124.97	126.86	126.61	127.95
	124.52	128.18	126.54	126.48
	125.45	126.32	128.08	128.11
	125.25	126.15	127.45	127.89
	124.16	127.41	127.64	127.18
	125.02	128.27	128.05	128.05
Water intake of the Rats in Each Group in 4 weeks – Male rat (sub-acute oral toxicity)
Date	Control	DC 500 mg/kg	DC 1000 mg/kg	DC 1500 mg/kg
Week1	125.31	132.75	131.85	131.85
	124.5	128.98	128.32	127.59
	123.89	127.98	126.56	125.45
	121.9	127.32	127.48	126.36
	122.66	126.76	125.89	127.12
	121.86	127.45	128.35	127.47
	122.11	125.36	127.78	125.98
Week2	123.25	128.18	129.15	130.32
	125.78	129.89	127.12	128.85
	123.29	127.68	125.29	126.62
	123.04	125.33	126.37	125.97
	124.2	127.4	128.55	129.51
	125.58	126.59	126.62	125.65
	123.25	126.1	128.98	128.84
Week3	124.98	129.18	130.45	128.43
	125.93	128.22	129.78	129.62
	126.45	130.19	127.39	130.25
	123.65	127.65	127.21	126.95
	125.49	127.39	128.82	127.29
	125.71	126.26	125.28	125.37
	124.39	127.07	126.91	127.11
Week4	125.54	129.78	130.12	131.26
	124.96	131.12	128.61	129.34
	125.12	128.58	126.54	128.48
	126.85	125.32	128.78	127.41
	125.79	128.15	127.45	127.89
	126.97	126.41	129.64	126.18
	126.02	128.67	128.65	127.85
Water consumption of the Rats in Each Group in 6 weeks – Female rat (sub-acute oral toxicity) Satellite group
Date	Control	DC 1500 mg/kg
Week1	118.82	120.85
	119.5	121.89
	120.09	122.65
	121.56	123.36
	122.36	124.52
	123.06	125.87
	123.3	125.96
Week2	122.3	125.25
	120.35	124.28
	123.14	125.49
	122.63	124.24
	123.85	125.31
	125.29	124.38
	125.76	126.25
Week3	123.98	125.48
	122.26	125.33
	122.75	124.45
	124.63	126.34
	123.89	125.19
	124.71	127.51
	124.39	126.29
Week4	123.69	124.54
	123.45	127.56
	124.61	125.08
	124.76	125.85
	123.36	125.79
	125.84	125.97
	126.02	126.82
Week5	125.24	125.31
	124.15	125.52
	125.89	126.09
	124.9	125.2
	126.86	127.12
	125.96	126.25
	126.78	126.3
Week6	126.25	126.57
	126.56	126.86
	125.75	125.49
	127.46	127.12
	126.52	125.95
	125.14	126.58
	127.69	127.47
Water consumption of the Rats in Each Group in 6 weeks – Male rat (sub-acute oral toxicity) Satellite group
Date	Control	DC 1500 mg/kg
Week1	124.42	124.85
	124.5	124.89
	123.89	125.45
	125.09	126.36
	124.66	127.12
	124.16	126.47
	124.03	125.86
Week2	124.25	126.32
	125.78	128.85
	125.49	127.62
	124.64	126.97
	124.12	125.51
	124.58	126.85
	125.25	127.84
Week3	125.38	127.43
	125.33	129.62
	126.45	128.25
	126.65	126.95
	127.89	127.79
	126.71	127.37
	126.39	130.71
Week4	127.54	130.86
	129.13	129.34
	126.08	128.58
	127.85	127.41
	127.79	129.89
	126.97	128.18
	127.02	127.95
Week5	129.31	129.96
	126.5	129.34
	128.89	128.84
	127.15	129.75
	128.66	127.64
	128.86	129.51
	129.3	128.16
Week6	130.25	127.78
	128.78	128.23
	130.49	130.88
	127.04	129.98
	129.2	127.82
	127.58	130.71
	129.26	129.69
Hematological and Biochemical parameters of the rats in acute oral toxicity
Group	Control			DC 300 mg/kg			DC 2000 mg/kg
Test	Rat 1	Rat 2	Rat 3	Rat 1	Rat 2	Rat 3	Rat 1	Rat 2	Rat 3
CBC
HGB	153	143	163	155	136	145.5	129	156	163
WBC	6.7	6.7	7.1	7.5	7.6	8.2	8.05	7.3	8.8
Diff count
Neutrophil	0.56	0.42	0.68	0.58	0.62	0.49	0.74	0.52	0.48
Lymphocyte	5.52	7.26	6.4	7.63	7.1	5.42	6.8	7.23	7.84
Monocyte	0.1	0.15	0.16	0.14	0.17	0.15	0.18	0.15	0.2
Eosinophil	0.07	0.1	0.08	0.09	0.12	0.1	0.13	0.11	0.1
Basophil	0.01	0.03	0.02	0.03	0.04	0.01	0.05	0.02	0.03
Renal function test
Urea	4.2	3.2	4	3.3	4.5	4.2	4.3	4.3	3.8
Creatinine	31	34	33	31	37	28	31	30	34
Liver function test
Albumin	36	43	43	38	34	41	38	35	37
Globulin	24	23	25	23	20	24	19	18	23
Total bilirubin	2	2	2	1	1	1	1	1	1
Conjugate bilirubin	1	1	1	1	1	1	1	1	1
Alkaline phosphatase (ALP)	170	168	161	159	171	164	170	178	184
Alanine Aminotransferase (ALT)	25	23	26	25	27	25	25	27	28
Aspartate aminotransferase (AST)	88	94	106	91	103	105	110	108	104
Hematological and Biochemical parameters of the rats in sub-acute oral toxicity (Female)
Groups	Control					DC 500 mg/kg					DC 1000 mg/kg					DC 1500 mg/kg
Test	1	2	3	4	5	1	2	3	4	5	1	2	3	4	5	1	2	3	4	5
CBC
HGB	155	147	161	158	161	159	146	155	143	141	148	154	146	155	150	160	148	158	154	147
WBC	6.1	7.2	6.4	7.5	7.1	7.7	7.6	8.1	8.2	5.4	6.4	6.7	8.8	7.4	7.6	8.4	6.8	7.8	8.8	7.3
Diff count
Neutrophil	0.55	0.85	0.66	0.89	1.08	0.67	0.76	0.69	0.95	0.8	1.12	0.89	0.9	0.74	0.7	0.96	0.76	1.09	0.85	0.78
Lymphocyte	8.5	9.35	7.65	6.67	8.95	10.14	8.58	8.54	6.7	8.25	9.52	7.8	9.85	8.56	7.6	7.62	10.2	8.4	10.12	9.64
Monocyte	0.18	0.19	0.14	0.2	0.14	0.18	0.12	0.19	0.15	0.17	0.21	0.17	0.17	0.15	0.18	0.14	0.18	0.19	0.22	0.19
Eosinophil	0.09	0.1	0.07	0.07	0.08	0.1	0.09	0.11	0.08	0.07	0.07	0.01	0.09	0.09	0.08	0.09	0.08	0.12	0.09	0.1
Basophil	0	0.02	0.03	0	0.04	0.02	0.03	0.01	0.04	0.05	0.06	0.02	0.01	0.06	0.02	0.05	0.03	0.06	0.03	0.02
Renal function test
Urea	3.4	3.2	3.5	4.6	4.8	4.2	4.1	4.7	3.7	3.6	4.6	4.6	4.1	3	3.55	5.9	4.1	3	3	4.8
Creatinine	25	26	31	32	29	30	25	26	31	30	31	24	29	26	27	26	29	30	31	28
Liver function test
Albumin	34	33	37	36	35	34	36	38	32	33	36	33	36	39	37	36	32	37	34	31
Globulin	21	24	22	23	22	23	21	23	21	21	21	24	22	24	23	22	21	23	21	19
Total bilirubin	2	2	2	2	2	2	2	2	2	2	2	2	2	2	2	2	2	2	2	2
Conjugate bilirubin	1	1	1	1	1	1	1	1	1	1	1	1	1	1	1	1	1	1	1	1
Alkaline phosphatase (ALP)	212	221	186	192	210	198	195	234	249	178	203	193	243	185	224	223	201	197	186	181
Alanine Aminotransferase (ALT)	20	28	25	23	21	23	25	20	22	28	20	29	25	27	26	29	26	25	28	26
Aspartate aminotransferase (AST)	100	105	105	87	101	106	103	106	101	102	102	101	109	101	105	106	103	102	108	104
Hematological and Biochemical parameters of the rats in sub-acute oral toxicity (Male)
Group	Control					DC 500 mg/kg					DC 1000 mg/kg						DC 1500 mg/kg
Test	1	2	3	4	5	1	2	3	4	5	2	3	3	4	5	1		2	3	4	5
CBC
HGB	150	140	158	148	151	149	155	142	145	153	161	131	159	144	157	167		168	136	155	158
WBC	8.1	9.6	8.4	9.3	10.7	11.8	6.4	11.8	7.6	8.9	11.1	8.2	9.1	8.3	10.6	13		12.8	4	8.9	8.1
Diff count
Neutrophil	0.9	0.86	1.09	1.12	0.95	1.07	0.84	0.9	1	1.25	0.98	0.88	1.07	0.9	1.32	0.9		0.95	1.15	1.06	1.65
Lymphocyte	7.1	9.56	10.62	8.39	12.63	10.52	11.85	7.85	8.15	9.84	13.12	11.85	8.58	9.48	8.94	11.43		8.23	9.57	10.86	13.77
Monocyte	0.16	0.19	0.14	0.16	0.16	0.17	0.16	0.13	0.14	0.16	0.13	0.15	0.14	0.18	0.23	0.16		0.25	0.14	0.18	0.2
Eosinophil	0.06	0.1	0.07	0.08	0.1	0.07	0.11	0.1	0.08	0.07	0.1	0.07	0.09	0.11	0.12	0.07		0.11	0.09	0.1	0.14
Basophil	0.08	0.07	0.04	0.08	0.04	0.02	0.05	0.04	0.08	0.01	0.01	0.03	0.07	0.07	0.04	0.08		0.04	0.01	0.06	0.03
Renal function test
Urea	4.6	3	3.8	3.5	3.9	4.1	3.8	4	4.3	3.4	3.8	4.6	4.2	3.7	4.4	3.3		4.5	4.2	4.5	4.4
Creatinine	24	19	30	26	22	24	27	24	20	25	13	31	27	21	26	21		29	31	25	30
Liver function test
Albumin	35	34	36	32	38	34	35	35	33	36	45	35	31	36	34	36		35	32	34	36
Globulin	20	21	21	22	19	21	20	23	19	22	21	22	19	21	23	22		22	19	22	21
Total bilirubin	1	1	1	1	1	1	1	1	1	1	1	1	1	1	1	1		1	1	1	1
Conjugate bilirubin	1	3	0	1	2	1	1	1	1	1	0	1	0	1	0	3		0	0	1	1
Alkaline phosphatase (ALP)	220	219	187	231	224	210	226	212	207	237	192	236	238	220	226	236		233	258	230	225
Alanine Aminotransferase (ALT)	35	29	27	30	27	29	28	31	31	28	26	31	30	29	32	29		34	29	35	33
Aspartate aminotransferase (AST)	107	98	104	100	115	105	100	109	110	106	106	100	106	114	101	105		112	115	103	110
Hematological and Biochemical parameters of the rats in satellite group for subacute oral toxicity (Female)
Groups	Control					DC 1500 mg/kg
Tests	1	2	3	4	5	1	2	3	4	5
CBC
HGB	155	163	151	146	160	151	160	153	162	148
WBC	6.2	5.8	6.7	7.5	7.3	7.1	6.4	6.5	7.6	6.1
Diff count
Neutrophil	1.2	1.35	1.17	1.15	1.4	1.45	1.18	1.27	1.38	1.38
Lymphocyte	10.35	8.38	9.7	8.2	9.85	8.9	8.35	10.16	9.7	9.45
Monocyte	0.23	0.14	0.25	0.2	0.27	0.2	0.23	0.27	0.19	0.24
Eosinophil	0.07	0.1	0.12	0.1	0.08	0.09	0.13	0.08	0.08	0.13
Basophil	0.03	0.02	0.01	0.02	0.04	0.03	0.03	0.02	0.04	0.02
Renal function test
Urea	4.6	3.3	4.4	3.1	4.4	4	3.8	4.2	4.1	4.2
Creatinine	25	33	30	31	28	30	27	32	22	25
Liver function test
Albumin	30	35	33	37	36	36	30	36	29	31
Globulin	20	22	23	24	21	23	20	22	21	20
Total bilirubin	2	2	2	2	2	2	2	2	2	2
Conjugate bilirubin	1	1	1	1	1	1	1	1	1	1
Alkaline phosphatase (ALP)	135	189	190	196	212	198	201	212	202	139
Alanine Aminotransferase (ALT)	27	27	23	25	24	24	23	28	26	27
Aspartate aminotransferase (AST)	107	100	106	104	100	109	103	102	106	105
Hematological and Biochemical parameters of the rats in satellite group for subacute oral toxicity (Male)
Groups	Control					DC 1500 mg/kg
Tests	1	2	3	4	5	1	2	3	4	5
CBC
HGB	155	143	156	160	148	151	162	148	145	160
WBC	9.5	7.3	10.3	8.7	10.7	10.7	9.5	12.8	10.3	10.5
Diff count (10^9/L)
Neutrophil	0.9	1.12	1.25	1.08	1.04	1.4	1.65	1.09	1.1	1.32
Lymphocyte	8.15	9.4	10.58	10.86	9.85	10.85	13.47	9.86	10.4	11.69
Monocyte	0.15	0.18	0.18	0.3	0.25	0.2	0.25	0.35	0.18	0.18
Eosinophil	0.08	0.12	0.09	0.1	0.1	0.1	0.1	0.13	0.09	0.08
Basophil	0.06	0.04	0.02	0.01	0.02	0.08	0.01	0.06	0.02	0.02
Renal function test
Urea	3.3	4.2	3.7	4	3.7	3.8	3.4	4.7	3.9	3.8
Creatinine	26	22	29	28	20	27	30	30	22	23
Liver function test
Albumin	34	34	37	35	36	33	33	35	37	34
Globulin	21	20	21	20	19	18	18	21	20	20
Total bilirubin	1	1	1	1	1	1	1	1	1	1
Conjugate bilirubin	1	1	1	1	1	1	1	1	1	1
Alkaline phosphatase (ALP)	244	212	178	254	230	197	230	204	269	231
Alanine Aminotransferase (ALT)	27	30	29	35	34	35	30	32	28	25
Aspartate aminotransferase (AST)	107	101	109	116	102	115	109	102	115	116
